# Supplementary material for: The Mechanism of Short-Term Monocular Pattern Deprivation-Induced Perceptual Eye Dominance Plasticity
Source: Front Hum Neurosci. 2022 May 31;16:854003. doi: 10.3389/fnhum.2022.854003 (PMC9192955; doi:10.3389/fnhum.2022.854003)
Supplement: Supplementary file 2 [file Table_1.XLSX]

## Sheet: Models
Name	Potential Models	γ1	ρ	γ2	A1_pre	A2_pre	A3_pre	A1_post	A2_post	A3_post	r2	BIC	F	Full	R1	R2	R3	R4	R5	R6	R7	P	Full	R1	R2	R3	R4	R5	R6	R7
N1	Full	1.41025	1.01365	2.75628	0.879868	1	1	1.17875	1	0.897955	0.815723	142.02	Full	NaN	22.1386	-0.0564143	-0.0316574	-0.0165586	12.2831	11.6954	8.78513	Full	NaN	0.000135783	1	1	1	0.000331317	0.000432844	0.000644473
	R1	0.742253	1.00146	1.8278	0.996009	1	1	1	0.999883	0.484051	0.611742	144.313	R1	11.0329	NaN	#NAME?	#NAME?	-11.0494	1.20979	0.623983	1.05072	R1	NaN	NaN	NaN	NaN	1	0.283824	0.4384	0.36736
	R2	1.4192	1.0003	2.7953	0.879555	1	1	1.17913	0.999995	1	0.816243	138.696	R2	-0.0594025	Inf	NaN	Inf	0.024531	25.9269	24.6891	13.9054	R2	NaN	NaN	NaN	NaN	0.877037	4.82667e-05	6.45198e-05	0.000142522
	R3	1.41994	1.02477	2.76315	0.879648	1	1	1.17902	1	0.974749	0.816015	138.735	R3	-0.033293	Inf	#NAME?	NaN	-0.00153531	25.8687	24.6325	13.8752	R3	NaN	NaN	NaN	NaN	1	4.89208e-05	6.53955e-05	0.00014439
	R4	1.42393	1.04165	2.75045	0.879684	1	1	1.1791	1	1	0.816029	135.406	R4	-0.0182447	-24.4294	0.0256692	-0.00160853	NaN	Inf	Inf	29.0755	R4	NaN	NaN	NaN	NaN	NaN	NaN	NaN	2.04939e-05
	R5	0.882897	1.36504	1.77898	0.986166	1	1	1	0.990938	1	0.589375	139.709	R5	6.06352	1.19836	12.1549	12.1427	#NAME?	NaN	#NAME?	0.883236	R5	NaN	NaN	NaN	NaN	NaN	NaN	NaN	0.357522
	R6	0.759455	1.00014	1.81727	0.992057	1	1	1	1	0.234769	0.600205	141.528	R6	5.92979	0.634833	11.8882	11.8756	#NAME?	Inf	NaN	1.50315	R6	NaN	NaN	NaN	NaN	NaN	NaN	NaN	0.233149
	R7	0.895099	1	2.06473	0.977588	1	1	1	1	1	0.572889	136.378	R7	4.35889	1.04611	6.55233	6.54619	13.0931	0.887742	1.47097	NaN	R7	NaN	NaN	NaN	NaN	NaN	NaN	NaN	NaN
Name	Potential Models	γ1	ρ	γ2	A1_pre	A2_pre	A3_pre	A1_post	A2_post	A3_post	r2	BIC	F	Full	R1	R2	R3	R4	R5	R6	R7	P	Full	R1	R2	R3	R4	R5	R6	R7
N2	Full	1.70825	4.87284	1.49151	0.923644	1	1	1.06872	0.621991	0.94693	0.956392	59.0997	Full	NaN	14.4053	0.0761257	19.0752	8.76666	8.08387	15.5363	10.3279	Full	NaN	0.00113455	0.785449	0.000297973	0.00184557	0.00267354	8.48037e-05	0.000256033
	R1	1.62686	3.74869	1.55977	0.941518	1	1	1	0.497009	0.325691	0.924982	60.7327	R1	8.79258	NaN	#NAME?	Inf	1.90924	1.07573	10.1733	5.05952	R1	NaN	NaN	NaN	NaN	0.181572	0.31145	0.00440904	0.016089
	R2	1.71608	4.92435	1.49185	0.923515	1	1	1.06952	0.634775	1	0.956226	55.7195	R2	0.0796289	Inf	NaN	Inf	18.2605	16.8321	32.423	16.165	R2	NaN	NaN	NaN	NaN	0.000338053	0.000508296	1.18776e-05	5.62472e-05
	R3	1.42876	4.13035	1.34554	0.933371	1	1	1.05501	1	0.999998	0.9148	62.762	R3	10.2515	#NAME?	#NAME?	NaN	-0.828654	-1.56255	6.44774	3.19999	R3	NaN	NaN	NaN	NaN	1	1	0.0190849	0.0612245
	R4	1.42069	13.1155	0.987884	0.932678	1	1	1.05126	1	1	0.918162	59.4836	R4	5.13854	1.83347	10.2325	-0.903776	NaN	#NAME?	Inf	7.88395	R4	NaN	NaN	NaN	NaN	NaN	NaN	NaN	0.0102514
	R5	1.68249	3.80561	1.59334	0.943508	1	1	1	0.662641	1	0.92114	61.0378	R5	4.91723	1.07204	9.78815	-1.76855	Inf	NaN	Inf	9.01227	R5	NaN	NaN	NaN	NaN	NaN	NaN	NaN	0.00656344
	R6	1.4371	3.6101	1.41141	0.9456	1	1	1	1	1	0.888641	68.7091	R6	6.69241	7.17961	13.352	5.16801	#NAME?	#NAME?	NaN	-0.0382781	R6	NaN	NaN	NaN	NaN	NaN	NaN	NaN	1
	R7	1.38691	5.16662	1.22956	0.94422	1	1	1	1	1	0.888834	65.4267	R7	4.65918	3.73948	6.97159	2.68612	6.06784	6.68388	-0.0400878	NaN	R7	NaN	NaN	NaN	NaN	NaN	NaN	NaN	NaN
Name	Potential Models	γ1	ρ	γ2	A1_pre	A2_pre	A3_pre	A1_post	A2_post	A3_post	r2	BIC	F	Full	R1	R2	R3	R4	R5	R6	R7	P	Full	R1	R2	R3	R4	R5	R6	R7
N3	Full	1.9188	17.1963	1.19173	0.955449	1	1	1.0759	0.782549	0.615621	0.798988	103.695	Full	NaN	10.585	2.07896	1.72229	0.892988	7.882	7.92274	5.27042	Full	NaN	0.00397895	0.164818	0.204261	0.425138	0.00299116	0.00292386	0.00765555
	R1	1.80085	17.6911	1.13688	0.998694	1	1	1	0.746067	0.51459	0.692602	102.374	R1	7.2678	NaN	#NAME?	#NAME?	-6.04153	3.55592	3.61186	1.79419	R1	NaN	NaN	NaN	NaN	1	0.0732433	0.0711846	0.190826
	R2	2.06371	19.1439	1.22579	0.952063	1	1	1.08681	0.965421	1	0.778093	103.975	R2	1.97737	Inf	NaN	#NAME?	-0.278668	13.0163	13.0938	6.53062	R2	NaN	NaN	NaN	NaN	1	0.00165272	0.00161127	0.00623115
	R3	2.01068	19.8428	1.17639	0.955362	1	1	1.07978	1	0.947924	0.781678	105.141	R3	1.66502	Inf	Inf	NaN	0.0615671	13.5748	13.6536	6.81025	R3	NaN	NaN	NaN	NaN	0.806446	0.00137823	0.00134374	0.00525172
	R4	2.05569	25.4889	1.13342	0.952391	1	1	1.08702	1	1	0.781038	101.831	R4	0.901761	-8.88551	-0.295864	0.0643103	NaN	Inf	Inf	14.1631	R4	NaN	NaN	NaN	NaN	NaN	NaN	NaN	0.00107219
	R5	1.89061	9.69672	1.41575	0.998958	1	1	1	1	1	0.64055	103.299	R5	4.84856	3.1858	8.41826	8.63767	#NAME?	NaN	Inf	0.0290813	R5	NaN	NaN	NaN	NaN	NaN	NaN	NaN	0.86615
	R6	1.70112	8.08595	1.33554	0.99713	1	1	1	1	0.686617	0.639731	102.122	R6	4.86254	3.22857	8.44913	8.66804	#NAME?	#NAME?	NaN	-0.0209894	R6	NaN	NaN	NaN	NaN	NaN	NaN	NaN	1
	R7	1.89232	9.71933	1.41578	0.998811	1	1	1	1	1	0.640075	103.271	R7	3.38496	1.67829	4.40983	4.52437	9.00783	0.0303631	-0.0219644	NaN	R7	NaN	NaN	NaN	NaN	NaN	NaN	NaN	NaN
Name	Potential Models	γ1	ρ	γ2	A1_pre	A2_pre	A3_pre	A1_post	A2_post	A3_post	r2	BIC	F	Full	R1	R2	R3	R4	R5	R6	R7	P	Full	R1	R2	R3	R4	R5	R6	R7
N4	Full	1.3693	10.0703	1.0511	0.999436	1	1	1.12519	0.998936	0.859481	0.950172	76.8909	Full	NaN	109.464	2.36002	0.0361228	1.21814	58.8962	58.8079	39.3177	Full	NaN	1.47129e-09	0.14015	0.851178	0.316804	4.14996e-09	4.20353e-09	1.41418e-08
	R1	1.37869	8.90483	1.08209	0.999995	1	1	1	0.658553	0.554419	0.677444	74.1149	R1	17.7559	NaN	#NAME?	#NAME?	-17.3607	1.35091	1.32227	0.688477	R1	NaN	NaN	NaN	NaN	1	0.258158	0.263113	0.513325
	R2	1.46028	10.1007	1.09541	0.99871	1	1	1.12122	0.999881	1	0.944294	73.2209	R2	2.21648	Inf	NaN	#NAME?	0.0716209	108.411	108.246	54.2811	R2	NaN	NaN	NaN	NaN	0.791602	9.50848e-10	9.63846e-10	5.03826e-09
	R3	1.37642	10.4305	1.04541	0.999947	1	1	1.12469	1	0.859607	0.950078	73.7463	R3	0.0378606	Inf	Inf	NaN	2.51562	123.421	123.236	61.7948	R3	NaN	NaN	NaN	NaN	0.127667	2.97713e-10	3.01778e-10	1.59171e-09
	R4	1.44069	8.91061	1.1215	0.999262	1	1	1.12282	1	1	0.944095	69.8534	R4	1.19445	-104.947	0.0747764	2.35349	NaN	Inf	Inf	113.27	R4	NaN	NaN	NaN	NaN	NaN	NaN	NaN	3.83974e-10
	R5	1.50078	17.1772	0.980323	0.999885	1	1	1	0.940696	1	0.656685	84.2907	R5	9.4034	1.3297	18.43	18.801	#NAME?	NaN	#NAME?	0.0256328	R5	NaN	NaN	NaN	NaN	NaN	NaN	NaN	0.874261
	R6	1.37028	10.1964	1.03065	0.999983	1	1	1	1	0.99456	0.657125	87.1999	R6	9.40135	1.30318	18.4254	18.7969	#NAME?	Inf	NaN	0.053898	R6	NaN	NaN	NaN	NaN	NaN	NaN	NaN	0.81856
	R7	1.36194	9.83341	1.03651	1	1	1	1	1	1	0.656291	83.4249	R7	6.55518	0.707646	9.63603	9.82975	19.2593	0.0267668	0.0562102	NaN	R7	NaN	NaN	NaN	NaN	NaN	NaN	NaN	NaN
Name	Potential Models	γ1	ρ	γ2	A1_pre	A2_pre	A3_pre	A1_post	A2_post	A3_post	r2	BIC	F	Full	R1	R2	R3	R4	R5	R6	R7	P	Full	R1	R2	R3	R4	R5	R6	R7
N5	Full	1.70359	11.1035	1.39965	0.93762	1	1	1.00048	0.366566	0.117218	0.809704	104.157	Full	NaN	-0.00945875	22.6159	33.1077	16.8655	11.7525	16.6605	11.2482	Full	NaN	1	0.000120801	1.2476e-05	5.10569e-05	0.000421608	5.51203e-05	0.000153244
	R1	1.70845	10.7394	1.41914	0.937989	1	1	1	0.362201	0.100001	0.809793	100.71	R1	-0.00993639	NaN	Inf	Inf	35.4442	24.7019	35.0136	17.7293	R1	NaN	NaN	NaN	NaN	6.56754e-06	6.43249e-05	7.13164e-06	3.0913e-05
	R2	1.79458	7.69583	1.68962	0.935489	1	1	1.02403	0.712371	1	0.594513	121.426	R2	11.1445	#NAME?	NaN	Inf	5.47723	0.438137	5.27525	2.74198	R2	NaN	NaN	NaN	NaN	0.0292171	0.515222	0.0320167	0.0874948
	R3	1.59507	8.98844	1.38285	0.949026	1	1	1.00099	1	0.937164	0.494675	127.564	R3	13.0915	#NAME?	#NAME?	NaN	0.246438	-3.79714	0.0843624	0.12592	R3	NaN	NaN	NaN	NaN	0.624751	1	0.774319	0.882346
	R4	1.6198	6.40871	1.59281	0.943053	1	1	1.00001	1	1	0.488748	124.038	R4	6.90553	13.8149	4.55104	0.255178	NaN	#NAME?	#NAME?	0.00559413	R4	NaN	NaN	NaN	NaN	NaN	NaN	NaN	0.941055
	R5	1.78894	6.77343	1.77384	0.942952	1	1	1	0.728832	1	0.586046	120.022	R5	5.94311	11.891	0.44962	-4.856	Inf	NaN	Inf	5.17806	R5	NaN	NaN	NaN	NaN	NaN	NaN	NaN	0.032967
	R6	1.57964	5.75036	1.62019	0.946542	1	1	1	1	0.985555	0.492649	123.891	R6	6.87405	13.752	4.41691	0.088026	Inf	#NAME?	NaN	0.174751	R6	NaN	NaN	NaN	NaN	NaN	NaN	NaN	0.679976
	R7	1.6197	6.3928	1.59461	0.942965	1	1	1	1	1	0.488617	120.513	R7	4.81367	7.22253	2.38127	0.136278	0.00584692	4.38204	0.181255	NaN	R7	NaN	NaN	NaN	NaN	NaN	NaN	NaN	NaN
Name	Potential Models	γ1	ρ	γ2	A1_pre	A2_pre	A3_pre	A1_post	A2_post	A3_post	r2	BIC	F	Full	R1	R2	R3	R4	R5	R6	R7	P	Full	R1	R2	R3	R4	R5	R6	R7
N6	Full	1.39631	2.94447	1.448	0.972664	1	1	1.21686	0.999827	0.143043	0.882866	100.868	Full	NaN	59.4041	3.22548	-0.01366	1.64774	35.0875	30.8512	23.3922	Full	NaN	2.06278e-07	0.0876247	1	0.217562	2.8803e-07	7.72597e-07	9.52025e-07
	R1	1.33407	3.70411	1.29545	1	1	1	1	0.828505	0.13664	0.534971	101.991	R1	15.7106	NaN	#NAME?	#NAME?	-14.839	2.84859	0.607832	1.42452	R1	NaN	NaN	NaN	NaN	1	0.106252	0.444304	0.262941
	R2	1.88898	5.35461	1.54658	0.96573	1	1	1.22272	0.998313	1	0.863983	98.4047	R2	2.91641	Inf	NaN	#NAME?	0.0632995	60.5344	52.8736	30.268	R2	NaN	NaN	NaN	NaN	0.803801	1.28296e-07	3.67473e-07	6.51833e-07
	R3	1.39693	2.8259	1.46899	0.971965	1	1	1.21776	1	0.100695	0.882951	97.4017	R3	-0.0143528	Inf	Inf	NaN	3.47698	73.7485	64.8461	36.8751	R3	NaN	NaN	NaN	NaN	0.0762663	2.59497e-08	7.41113e-08	1.3465e-07
	R4	1.89827	5.57751	1.53159	0.961501	1	1	1.22749	1	1	0.86357	95.1214	R4	1.55611	-52.9883	0.0661145	3.12512	NaN	Inf	Inf	63.1619	R4	NaN	NaN	NaN	NaN	NaN	NaN	NaN	6.58466e-08
	R5	2.16266	3.08709	2.17576	1	1	1	1	1	1	0.471886	103.872	R5	8.5603	2.62779	16.3337	17.1239	#NAME?	NaN	#NAME?	0.00041658	R5	NaN	NaN	NaN	NaN	NaN	NaN	NaN	0.9839
	R6	1.3971	2.6407	1.48465	1	1	1	1	1	0.100012	0.521511	99.8144	R6	8.3073	0.618864	15.7461	16.6183	#NAME?	Inf	NaN	2.28189	R6	NaN	NaN	NaN	NaN	NaN	NaN	NaN	0.145123
	R7	2.16317	3.08661	2.17644	1	1	1	1	1	1	0.471883	100.576	R7	5.9663	1.37381	8.53812	8.95119	17.0584	0.000435507	2.16142	NaN	R7	NaN	NaN	NaN	NaN	NaN	NaN	NaN	NaN
Name	Potential Models	γ1	ρ	γ2	A1_pre	A2_pre	A3_pre	A1_post	A2_post	A3_post	r2	BIC	F	Full	R1	R2	R3	R4	R5	R6	R7	P	Full	R1	R2	R3	R4	R5	R6	R7
N7	Full	1.66738	14.0553	1.36348	0.850009	1	1	1.06134	0.38417	0.1414	0.94463	92.3817	Full	NaN	10.1805	15.1264	28.8809	16.0108	26.2094	22.1661	19.1937	Full	NaN	0.00459274	0.00091135	2.92661e-05	7.05436e-05	2.581e-06	8.43375e-06	4.19684e-06
	R1	1.43338	6.32863	1.56273	0.885656	1	1	1	0.5097	0.103418	0.91641	100.884	R1	7.08373	NaN	Inf	Inf	15.1974	29.39	23.7632	16.491	R1	NaN	NaN	NaN	NaN	0.000828124	2.23243e-05	8.06079e-05	4.95089e-05
	R2	4.99729	234.864	3.34583	0.809731	1	1	1.12906	0.36323	1	0.902703	100.688	R2	9.04317	#NAME?	NaN	Inf	10.1007	22.295	17.4604	12.6906	R2	NaN	NaN	NaN	NaN	0.00452702	0.00011591	0.000423952	0.000243614
	R3	4.90575	87.4821	3.73978	0.845225	1	1	1.0752	1	0.145826	0.864648	113.467	R3	12.4077	#NAME?	#NAME?	NaN	1.34934	10.1123	6.63811	6.16507	R3	NaN	NaN	NaN	NaN	0.258428	0.00450802	0.0175992	0.00782553
	R4	4.86398	104.492	3.44438	0.84234	1	1	1.0834	1	1	0.855881	109.732	R4	6.77099	9.23664	7.14504	1.32824	NaN	Inf	Inf	10.8092	R4	NaN	NaN	NaN	NaN	NaN	NaN	NaN	0.00335839
	R5	3.21805	25.0218	2.66959	0.901309	1	1	1	0.69559	1	0.799401	104.459	R5	7.96211	12.8315	11.329	7.15055	#NAME?	NaN	#NAME?	1.5683	R5	NaN	NaN	NaN	NaN	NaN	NaN	NaN	0.223605
	R6	1.44171	3.47907	1.82375	0.902042	1	1	1	1	0.249475	0.821805	105.353	R6	7.58025	11.679	9.98765	5.28395	#NAME?	Inf	NaN	4.53086	R6	NaN	NaN	NaN	NaN	NaN	NaN	NaN	0.0447305
	R7	4.92494	134.105	3.11851	0.897915	1	1	1	1	1	0.785145	107.944	R7	5.69024	7.02629	6.29316	4.2543	7.57748	1.53048	3.92787	NaN	R7	NaN	NaN	NaN	NaN	NaN	NaN	NaN	NaN
Name	Potential Models	γ1	ρ	γ2	A1_pre	A2_pre	A3_pre	A1_post	A2_post	A3_post	r2	BIC	F	Full	R1	R2	R3	R4	R5	R6	R7	P	Full	R1	R2	R3	R4	R5	R6	R7
N8	Full	2.25167	17.8922	1.2789	0.947137	1	1	1.17821	0.497937	0.140831	0.827427	94.312	Full	NaN	37.2931	7.282	7.13768	3.56884	44.4087	39.7056	29.5696	Full	NaN	5.73398e-06	0.0138227	0.0146586	0.0472686	4.39859e-08	1.0863e-07	1.50008e-07
	R1	1.96028	22.3161	1.07348	0.999999	1	1	1	0.431635	0.103062	0.505637	102.378	R1	13.6693	NaN	#NAME?	#NAME?	-11.0531	18.8856	15.4378	9.42284	R1	NaN	NaN	NaN	NaN	1	0.000284234	0.000769595	0.00120032
	R2	2.95896	64.5468	1.17752	0.938631	1	1	1.19944	0.840051	1	0.764593	95.031	R2	5.60523	Inf	NaN	#NAME?	-0.111087	62.761	55.5205	31.3386	R2	NaN	NaN	NaN	NaN	1	9.62897e-08	2.52386e-07	4.96507e-07
	R3	3.02046	137.076	1.01064	0.946364	1	1	1.19247	1	1	0.765838	109.071	R3	5.52336	Inf	Inf	NaN	0	63.2064	55.9275	31.5611	R3	NaN	NaN	NaN	NaN	1	9.10021e-08	2.38503e-07	4.69612e-07
	R4	3.02046	137.076	1.01064	0.946364	1	1	1.19247	1	1	0.765838	105.776	R4	2.89319	-24.4464	-0.116996	0	NaN	Inf	Inf	66.1281	R4	NaN	NaN	NaN	NaN	NaN	NaN	NaN	4.49481e-08
	R5	4.99967	125.311	2.14926	1	1	1	1	0.999997	1	0.0610494	122.524	R5	8.97827	10.4169	16.4843	16.5135	#NAME?	NaN	#NAME?	-0.0219946	R5	NaN	NaN	NaN	NaN	NaN	NaN	NaN	1
	R6	2.54748	11.186	1.5912	0.99973	1	1	1	1	0.101125	0.142214	117.725	R6	8.78697	9.32085	15.9624	15.9943	#NAME?	Inf	NaN	2.05759	R6	NaN	NaN	NaN	NaN	NaN	NaN	NaN	0.165513
	R7	4.92915	121.365	2.1016	1	1	1	1	1	1	0.0619881	119.375	R7	6.25617	5.43912	8.61391	8.62918	17.2584	-0.0230174	1.96713	NaN	R7	NaN	NaN	NaN	NaN	NaN	NaN	NaN	NaN
Name	Potential Models	γ1	ρ	γ2	A1_pre	A2_pre	A3_pre	A1_post	A2_post	A3_post	r2	BIC	F	Full	R1	R2	R3	R4	R5	R6	R7	P	Full	R1	R2	R3	R4	R5	R6	R7
N9	Full	1.1929	1.03013	2.12492	0.988874	1	1	1.10362	1	0.329744	0.883554	97.7825	Full	NaN	33.9882	0.483904	0.0444033	0.246877	17.2759	17.0524	11.5174	Full	NaN	1.05393e-05	0.494664	0.835237	0.783583	4.38739e-05	4.76374e-05	0.000132512
	R1	1.20027	1	2.11857	1	1	1	1	0.879018	0.126818	0.685664	95.5438	R1	13.2205	NaN	#NAME?	#NAME?	-13.0285	0.219245	0.0453302	0.109688	R1	NaN	NaN	NaN	NaN	1	0.644439	0.833451	0.896624
	R2	1.26874	1.6848	1.83056	0.994429	1	1	1.09728	0.999995	1	0.880736	94.5961	R2	0.496096	Inf	NaN	#NAME?	0.0100982	34.9263	34.4679	17.4633	R2	NaN	NaN	NaN	NaN	0.920909	7.25243e-06	7.92426e-06	3.41435e-05
	R3	1.18896	1.19139	1.98715	0.991205	1	1	1.10175	1	0.374015	0.883295	94.4694	R3	0.0465202	Inf	Inf	NaN	0.470773	36.1525	35.6841	18.0764	R3	NaN	NaN	NaN	NaN	0.500138	5.74302e-06	6.27458e-06	2.71895e-05
	R4	1.28291	2.26484	1.63623	0.984626	1	1	1.10856	1	1	0.880679	90.9162	R4	0.265022	-35.9562	0.010574	0.482377	NaN	Inf	Inf	36.5616	R4	NaN	NaN	NaN	NaN	NaN	NaN	NaN	4.37187e-06
	R5	1.23568	1.54618	1.8188	1	1	1	1	1	1	0.682382	92.0587	R5	6.96714	0.227312	13.7391	13.9164	#NAME?	NaN	#NAME?	0.000135068	R5	NaN	NaN	NaN	NaN	NaN	NaN	NaN	0.990832
	R6	1.20891	1.02182	2.10542	1	1	1	1	1	0.704508	0.684985	92.2352	R6	6.93381	0.0473865	13.6709	13.8496	#NAME?	Inf	NaN	0.181941	R6	NaN	NaN	NaN	NaN	NaN	NaN	NaN	0.673856
	R7	1.23573	1.54619	1.81884	1	1	1	1	1	1	0.68238	88.8516	R7	4.8559	0.118892	7.18184	7.27449	14.3595	0.000141207	0.18865	NaN	R7	NaN	NaN	NaN	NaN	NaN	NaN	NaN	NaN
Name	Potential Models	γ1	ρ	γ2	A1_pre	A2_pre	A3_pre	A1_post	A2_post	A3_post	r2	BIC	F	Full	R1	R2	R3	R4	R5	R6	R7	P	Full	R1	R2	R3	R4	R5	R6	R7
AVE	Full	1.51258	5.43075	1.3994	0.939497	1	1	1.10949	0.807978	0.625556	0.965806	74.715	Full	NaN	103.18	4.81297	6.68876	3.31524	62.801	60.743	42.023	Full	NaN	2.43003e-09	0.0402294	0.017643	0.0570834	2.39125e-09	3.18542e-09	8.01799e-09
	R1	1.24841	2.68305	1.56731	0.999998	1	1	1	0.707681	0.107029	0.789412	80.3369	R1	17.5904	NaN	#NAME?	#NAME?	-16.46	3.82253	3.12081	1.95106	R1	NaN	NaN	NaN	NaN	1	0.0640072	0.0918314	0.16704
	R2	1.60773	6.07603	1.41116	0.938125	1	1	1.11342	0.937953	1	0.957577	75.4317	R2	4.07337	Inf	NaN	Inf	1.53822	102.228	98.744	51.3114	R2	NaN	NaN	NaN	NaN	0.228563	1.59698e-09	2.1639e-09	8.24652e-09
	R3	1.51303	5.56015	1.37099	0.941807	1	1	1.11011	1	0.960079	0.95437	76.5766	R3	5.26304	Inf	#NAME?	NaN	-0.0458525	93.5667	90.328	46.967	R3	NaN	NaN	NaN	NaN	1	3.45679e-09	4.68509e-09	1.77252e-08
	R4	1.53881	6.75173	1.30647	0.939699	1	1	1.11347	1	1	0.95447	74.2232	R4	2.73879	-79.7617	1.50148	-0.0481411	NaN	Inf	Inf	98.6706	R4	NaN	NaN	NaN	NaN	NaN	NaN	NaN	1.36327e-09
	R5	1.35445	2.93788	1.61411	0.999996	1	1	1	0.997586	1	0.751065	87.2759	R5	9.48903	3.38788	18.2508	17.9674	#NAME?	NaN	#NAME?	0.0705458	R5	NaN	NaN	NaN	NaN	NaN	NaN	NaN	0.793017
	R6	1.26856	2.30502	1.65799	0.999997	1	1	1	1	0.633493	0.758103	84.5328	R6	9.44508	2.84642	18.1418	17.8501	#NAME?	Inf	NaN	0.712618	R6	NaN	NaN	NaN	NaN	NaN	NaN	NaN	0.407662
	R7	1.361	2.6942	1.6745	1	1	1	1	1	1	0.750267	83.931	R7	6.61693	1.80203	9.54648	9.3988	18.8068	0.0735167	0.721635	NaN	R7	NaN	NaN	NaN	NaN	NaN	NaN	NaN	NaN
